# Supplementary material for: When Chirality Makes the Difference: The Case of Novel Enantiopure N-Heterocyclic Carbene–Gold and –Silver Complexes
Source: Molecules. 2024 Nov 7;29(22):5262. doi: 10.3390/molecules29225262 (PMC11596155; doi:10.3390/molecules29225262)
Supplement: Supplementary file 1 [file molecules-29-05262-s001.zip]

Archive with 1 entries (1 files):
- molecules-3248417-supplementary.pdf
